# Supplementary material for: Multi-Omics Integration: Predicting Progression and Optimizing Clinical Treatment of Hepatocellular Carcinoma Through Malignant-Cell-Related Genes
Source: Int J Mol Sci. 2025 Jun 26;26(13):6135. doi: 10.3390/ijms26136135 (PMC12249523; doi:10.3390/ijms26136135)
Supplement: Supplementary file 1 [file ijms-26-06135-s001.zip]

Archive with 9 entries (8 files):
- 修改后的supplementary file/
- 修改后的supplementary file/FigureS1.tif
- 修改后的supplementary file/FigureS2.tif
- 修改后的supplementary file/FigureS3.tif
- 修改后的supplementary file/FigureS4.tiff
- 修改后的supplementary file/TableS1.docx
- 修改后的supplementary file/TableS2.docx
- 修改后的supplementary file/TableS3.docx
- 修改后的supplementary file/TableS4.docx
